# Supplementary material for: A conserved tooth resorption mechanism in modern and fossil snakes
Source: Nat Commun. 2023 Feb 10;14:742. doi: 10.1038/s41467-023-36422-2 (PMC9918488; doi:10.1038/s41467-023-36422-2)
Supplement: Supplementary file 4 — Supplementary Data 1 [file 41467_2023_36422_MOESM4_ESM.xlsx]

## Sheet: Sheet1
Supplementary Data 1. Specimens examined in this study. (I) denotes “Iguanid-type” replacement, (V) denotes “Varanid-type” replacement, (S) denotes “Snake-type” tooth replacement
Taxon	Material (Cat. No.)	Method of study	Plane of section	Source of histology data
Iguana iguana (I)	Partial dentary (“K2”)*	Decal sectioning, Masson’s trichrome stain	Horizontal section	LeBlanc et al. [1]
Iguana iguana (I)	Partial dentary (“K3)*	Decal sectioning, Masson’s trichrome stain	Transverse section	LeBlanc et al. [1]
Iguana iguana (I)	Partial dentary (“K4”)*	Decal sectioning, Masson’s trichrome stain	Horizontal section	LeBlanc et al. [1]
Iguana delicatissima (I)	Dentary (MCZ 10975)	Image	N/A	This study
Sauromalus ater (I)	Partial dentary (CMNAR 25719)	Decal sectioning, Masson’s trichrome stain	Transverse section	Budney [2]
Aspidoscelis exsanguis (I)	Partial dentary (CMNAR 25687-1)	Decal sectioning, Gomori’s trichrome stain	Transverse section	Budney [2]
Cordylus cordylus (I)	Dentary (CMNAR 15418)	Hematoxylin and Eosin stain	Transverse sections	Budney [2]
Cordylus cordylus (I)	Mandibles and skull (ROM R40)	Imaging	N/A	LeBlanc et al. [1]
Scincus scincus (I)	Dentary (CMNAR 29529-2)	Hematoxylin and Eosin stain	Transverse sections	Budney [2]
Dracaena guianensis (I)	Mandibles and skull (ROM R0377)	Imaging	N/A	LeBlanc et al. [1]
Tupinambis teguixin (I)	Mandibles and skull (MoLS X259)	Imaging	N/A	This study
Amphisbaena fuliginosa (I)	Mandibles and Skull (BMNH 1964.1811)	Imaging	N/A	This study
Amphisbaena sp. (I)	Mandibles and skull (MoLS X17)	Imaging	N/A	This study
Varanus bengalensis (V)	Mandibles and skull (BMNH 1931.1.10.2)	Imaging	N/A	This study
Varanus niloticus (V)	Mandibles and skull of juvenile (BMNH 2018.2784)	Imaging	N/A	This study
Varanus niloticus (V)	Dentaries and maxillae (MoLS X266)	Imaging	N/A	This study
Varanus sp. (V)	Right dentary (MoLS X265)	Imaging	N/A	This study
Varanus sp. (V)	Partial dentary (UAMCZ unnumbered)	Decal sectioning, Hematoxylin and Eosin stain	Horizontal section	This study
Heloderma horridum (V)	Mandibles and skull (BMNH II-IA)	Imaging	N/A	This study
Heloderma sp. (V)	Mandibles and skull (MoLS X185)	Imaging	N/A	This study
Hydrophis cyanocinctus (S)	Dentary (SAMA R70272)	μCT scanning, Decal sectioning, Hematoxylin and Eosin stain	Transverse section	Palci et al. [3]
Boa constrictor (S)	Maxilla (UAMCZ unnumbered)	μCT scanning, Decal sectioning, Hematoxylin and Eosin stain	Horizontal section	This study
Boa constrictor (S)	Maxilla (ZFMK 21662)	Image	N/A	This study
Yurlunggur sp. (S)	Maxilla (QMF 45111)	Image and μCT scanning	Digital transverse and horizontal sections	This study
Acrochordus javanicus (S)	Pterygoid (CMNAR 25026)	Decal sectioning, Masson’s trichrome stain	Transverse section	Budney [2]
Oxyuranus scutellatus (S)	Dentary (SAMA unnumbered)	Gomori’s trichrome stain	Transverse section	Palci et al. [3]
Malayopython reticulatus (S)	Maxilla (SAMA R-27307)	μCT scanning	Digital transverse and horizontal sections	This study
Python curtus (S)	Whole body (ZFMK 76303)	μCT scanning	N/A	This study
Python sp.	Mandibles and skull (MoLS X198)	Imaging	N/A	This study
Pantherophis guttatus (S)	Whole head (MoLS X 282)	TRAP staining	Transverse and parasagittal sections	This study
Portugalophis lignites (S)	Dentary (MG-LNEG 28094)	Image and μCT scanning	N/A	This study
Bitis (S)	KCL CCRB collection	μCT scanning	N/A	This study
Crotalus atrox (S)	KCL CCRB collection	μCT scanning	N/A	This study
Boiga dendrophila (S)	KCL CCRB collections	μCT scanning	N/A	This study
Anilios bicolor (S)	SAMA R1065	μCT scanning, Decal sectioning, Hematoxylin and Eosin stain	Transverse section	This study
*Specimens with (“K”) catalogue numbers were donated by L. W. Kline to M. W. Caldwell in 2019 and were previously used in a study of tooth replacement.
Institutional abbreviations: BMNH, British Museum of Natural History, London, U.K.; CMNAR, Canadian Museum of Nature, Ottawa, Canada; KCL CCRB, Centre for Craniofacial & Regenerative Biology, King's College London, U.K.; MCZ, Museum of Comparative Zoology, Cambridge, U.S.A.; MG-LNEG, Museu Geologico, Lisbon, Portugal; ROM, Royal Ontario Museum, Toronto, Canada; MoLS, Museum of Life Sciences, King…
References
1. LeBlanc, A. R. H., Paparella, I., Lamoureux, D. O., Doschak, M. R. & Caldwell, M. W. Tooth attachment and pleurodont implantation in lizards: histology, development, and evolution. J. Anat. 238, 1156–1178 (2021)
2. Budney, L. A. A Survey of Tooth Attachment Histology in Squamata: The Evaluation of Tooth Attachment Classifications and Characters. (2004).
3. Palci, A. et al. Plicidentine and the repeated origins of snake venom fangs. Proc. R. Soc. B Biol. Sci. 288, 20211391 (2021).
4. Kline, L. W. & Cullum, D. A long term study of the tooth replacement phenomenon in the young green iguana, Iguana iguana. J. Herpetol. 18, 176–185 (1984)
